# Supplementary material for: General Analysis of Heat Shock Factors in the Cymbidium ensifolium Genome Provided Insights into Their Evolution and Special Roles with Response to Temperature
Source: Int J Mol Sci. 2024 Jan 13;25(2):1002. doi: 10.3390/ijms25021002 (PMC10815800; doi:10.3390/ijms25021002)
Supplement: Supplementary file 1 [file ijms-25-01002-s001.zip]

Archive with 7 entries (7 files):
- Supplementary Table S1.docx
- Supplementary Table S2.docx
- Supplementary Table S3.xlsx
- Supplementary Table S4.xlsx
- Supplementary Table S5.xlsx
- Supplementary Table S6 primer.xlsx
- Supplementary Table S7.xlsx
