# Supplementary material for: General Analysis of Heat Shock Factors in the Cymbidium ensifolium Genome Provided Insights into Their Evolution and Special Roles with Response to Temperature
Source: Int J Mol Sci. 2024 Jan 13;25(2):1002. doi: 10.3390/ijms25021002 (PMC10815800; doi:10.3390/ijms25021002)
Supplement: Supplementary file 1 [file ijms-25-01002-s001.zip › Supplementary Table S3.xlsx]

## Sheet: Table S3
Table S3. Protein Interaction Network Prediction Results of CeHSFs on String database
node1	node2	node1_string_id	node2_string_id	neighborhood_on_chromosome	gene_fusion	phylogenetic_cooccurrence	homology	coexpression	experimentally_determined_interaction	database_annotated	automated_textmining	combined_score
ACS2	EIN3	3702.Q06402	3702.O24606	0	0	0	0	0	0	0	0.796	0.796
ACS2	MKK4	3702.Q06402	3702.O80397	0	0	0	0	0.061	0	0	0.515	0.525
ACS2	MKK5	3702.Q06402	3702.Q8RXG3	0	0	0	0	0.058	0	0	0.546	0.554
ACS2	ACS6	3702.Q06402	3702.Q9SAR0	0	0	0.06	0.96	0.102	0	0.9	0.077	0.911
ACS2	MPK3	3702.Q06402	3702.Q39023	0	0	0	0	0.053	0	0.9	0.795	0.978
ACS2	MPK6	3702.Q06402	3702.Q39026	0	0	0	0	0	0	0.9	0.806	0.979
ACS6	ZAT6	3702.Q9SAR0	3702.O22533	0	0	0	0	0.307	0	0	0.263	0.467
ACS6	EIN3	3702.Q9SAR0	3702.O24606	0	0	0	0	0	0	0	0.792	0.792
ACS6	MKK4	3702.Q9SAR0	3702.O80397	0	0	0	0	0.19	0	0	0.571	0.637
ACS6	MPK3	3702.Q9SAR0	3702.Q39023	0	0	0	0	0.211	0	0.9	0.825	0.984
ACS6	MPK6	3702.Q9SAR0	3702.Q39026	0	0	0	0	0	0	0.9	0.889	0.988
ACS6	MYC2	3702.Q9SAR0	3702.Q39204	0	0	0	0	0.25	0	0	0.515	0.62
ACS6	MKK5	3702.Q9SAR0	3702.Q8RXG3	0	0	0	0	0.05	0	0	0.673	0.676
ACS6	CZF1	3702.Q9SAR0	3702.Q9XEE6	0	0	0	0	0.448	0	0	0.074	0.466
APX2	CeHSF10	3702.Q1PER6	3702.O49403	0	0	0	0	0.097	0.078	0.099	0.505	0.579
APX2	CeHSF5	3702.Q1PER6	3702.O80982	0	0	0	0	0.115	0.078	0.099	0.895	0.912
APX2	CeHSF18	3702.Q1PER6	3702.O81821	0	0	0	0	0.097	0.078	0.099	0.789	0.821
APX2	DREB2A	3702.Q1PER6	3702.O82132	0	0	0	0	0	0	0	0.599	0.599
APX2	HSP18.1	3702.Q1PER6	3702.P19037	0	0	0	0	0.305	0	0	0.797	0.853
APX2	HSP90-1	3702.Q1PER6	3702.P27323	0	0	0	0	0.071	0.072	0.171	0.693	0.751
APX2	HSP17.6	3702.Q1PER6	3702.P29830	0	0	0	0	0.184	0	0	0.542	0.611
APX2	HSP21	3702.Q1PER6	3702.P31170	0	0	0	0	0.434	0	0	0.777	0.868
APX2	HSFA1A	3702.Q1PER6	3702.P41151	0	0	0	0	0.097	0.078	0.099	0.664	0.714
APX2	CLPB1	3702.Q1PER6	3702.P42730	0	0	0	0	0.076	0.049	0	0.799	0.808
APX2	CeHSF13	3702.Q1PER6	3702.Q9LV52	0	0	0	0	0.097	0.078	0.099	0.313	0.416
APX2	CeHSF1	3702.Q1PER6	3702.Q9SV12	0	0	0	0	0.097	0.078	0.099	0.408	0.496
APX2	MBF1C	3702.Q1PER6	3702.Q9LV58	0	0	0	0	0.077	0	0	0.572	0.589
APX2	FKBP62	3702.Q1PER6	3702.Q38931	0	0	0	0	0.073	0	0	0.599	0.612
APX2	CeHSF3	3702.Q1PER6	3702.Q9LUH8	0	0	0	0	0.097	0.078	0.099	0.56	0.626
APX2	CeHSF14	3702.Q1PER6	3702.Q9T0D3	0	0	0	0	0.101	0.078	0.099	0.567	0.634
APX2	CeHSF12	3702.Q1PER6	3702.Q9SCW4	0	0	0	0	0.112	0.078	0.099	0.622	0.684
APX2	HSP70-5	3702.Q1PER6	3702.Q9S9N1	0	0	0	0	0.266	0	0.098	0.585	0.701
APX2	HSA32	3702.Q1PER6	3702.Q8GWL1	0	0	0	0	0.312	0	0	0.726	0.803
APX2	HSP70-4	3702.Q1PER6	3702.Q9LHA8	0	0	0	0	0.072	0	0.098	0.788	0.807
CHIP	DREB2A	3702.Q9SRS9	3702.O82132	0	0	0	0	0.044	0	0	0.518	0.52
CHIP	HSP90-1	3702.Q9SRS9	3702.P27323	0	0	0	0	0.045	0.415	0.428	0.307	0.748
CHIP	HSP70-4	3702.Q9SRS9	3702.Q9LHA8	0	0	0	0	0	0.802	0	0.979	0.995
CHIP	HSP70-5	3702.Q9SRS9	3702.Q9S9N1	0	0	0	0	0.046	0.614	0	0.105	0.641
CLPB1	CeHSF10	3702.P42730	3702.O49403	0	0	0	0	0.062	0	0	0.66	0.667
CLPB1	CeHSF5	3702.P42730	3702.O80982	0	0	0	0	0.465	0	0	0.927	0.959
CLPB1	CeHSF18	3702.P42730	3702.O81821	0	0	0	0	0.062	0	0	0.79	0.794
CLPB1	HSP17.7	3702.P42730	3702.O81822	0.055	0	0	0	0.721	0.072	0	0.828	0.952
CLPB1	DREB2A	3702.P42730	3702.O82132	0	0	0	0	0.134	0	0	0.759	0.782
CLPB1	HSP18.1	3702.P42730	3702.P19037	0.055	0	0	0	0.368	0.072	0	0.895	0.934
CLPB1	HSP90-1	3702.P42730	3702.P27323	0.072	0	0	0	0.622	0.063	0	0.889	0.958
CLPB1	CPN60	3702.P42730	3702.P29197	0.044	0	0	0	0.369	0.056	0	0.804	0.873
CLPB1	HSP17.6	3702.P42730	3702.P29830	0.055	0	0	0	0.712	0.072	0	0.886	0.967
CLPB1	HSP21	3702.P42730	3702.P31170	0.055	0	0	0	0.589	0.072	0	0.901	0.959
CLPB1	HSFA1A	3702.P42730	3702.P41151	0	0	0	0	0.062	0	0	0.825	0.829
CLPB1	CeHSF11	3702.P42730	3702.Q9FK72	0	0	0	0	0.062	0	0	0.486	0.497
CLPB1	CeHSF3	3702.P42730	3702.Q9LUH8	0	0	0	0	0.062	0	0	0.524	0.535
CLPB1	CeHSF7	3702.P42730	3702.Q94BZ5	0	0	0	0	0.062	0	0	0.551	0.56
CLPB1	CeHSF13	3702.P42730	3702.Q9LV52	0	0	0	0	0.062	0	0	0.555	0.565
CLPB1	HSBP	3702.P42730	3702.Q8GW48	0	0	0	0	0	0	0	0.571	0.571
CLPB1	FKBP65	3702.P42730	3702.Q9FJL3	0	0	0	0	0.449	0	0	0.54	0.735
CLPB1	CeHSF1	3702.P42730	3702.Q9SV12	0	0	0	0	0.118	0	0	0.726	0.748
CLPB1	CeHSF14	3702.P42730	3702.Q9T0D3	0	0	0	0	0.228	0	0	0.756	0.804
CLPB1	CeHSF12	3702.P42730	3702.Q9SCW4	0	0	0	0	0.126	0	0	0.789	0.807
CLPB1	FKBP62	3702.P42730	3702.Q38931	0	0	0	0	0.341	0	0	0.785	0.852
CLPB1	HSP17.6A	3702.P42730	3702.Q9XIE3	0.055	0	0	0	0.585	0.072	0	0.725	0.887
CLPB1	MBF1C	3702.P42730	3702.Q9LV58	0	0	0	0	0.521	0	0	0.803	0.902
CLPB1	HSA32	3702.P42730	3702.Q8GWL1	0	0	0	0	0.255	0	0	0.899	0.921
CLPB1	HSP70-5	3702.P42730	3702.Q9S9N1	0.054	0	0	0	0.538	0.244	0	0.877	0.954
CLPB1	HSP70-4	3702.P42730	3702.Q9LHA8	0.054	0	0	0	0.602	0.244	0	0.953	0.985
CPN60	CeHSF5	3702.P29197	3702.O80982	0	0	0	0	0.08	0	0	0.786	0.795
CPN60	HSP17.7	3702.P29197	3702.O81822	0	0	0	0	0.11	0	0	0.551	0.584
CPN60	HSP18.1	3702.P29197	3702.P19037	0	0	0	0	0.1	0	0	0.552	0.58
CPN60	HSP90-1	3702.P29197	3702.P27323	0	0	0	0	0.453	0.199	0	0.794	0.902
CPN60	CeHSF3	3702.P29197	3702.Q9LUH8	0	0	0	0	0	0	0	0.401	0.401
CPN60	CeHSF1	3702.P29197	3702.Q9SV12	0	0	0	0	0.048	0	0	0.402	0.407
CPN60	CeHSF14	3702.P29197	3702.Q9T0D3	0	0	0	0	0.054	0	0	0.404	0.412
CPN60	FKBP65	3702.P29197	3702.Q9FJL3	0	0	0	0	0.214	0	0.046	0.288	0.419
CPN60	CeHSF12	3702.P29197	3702.Q9SCW4	0	0	0	0	0.046	0	0	0.484	0.486
CPN60	FKBP62	3702.P29197	3702.Q38931	0	0	0	0	0.423	0	0.046	0.216	0.531
CPN60	HSFA1A	3702.P29197	3702.P41151	0	0	0	0	0	0	0	0.542	0.542
CPN60	HSP17.6	3702.P29197	3702.P29830	0	0	0	0	0.15	0	0	0.726	0.757
CPN60	HSP70-5	3702.P29197	3702.Q9S9N1	0.055	0	0	0	0.317	0.163	0	0.658	0.791
CPN60	HSP21	3702.P29197	3702.P31170	0	0	0	0	0.1	0	0	0.797	0.809
CPN60	HSP70-4	3702.P29197	3702.Q9LHA8	0.055	0	0	0	0.405	0.163	0	0.957	0.977
CYP40	NDPK2	3702.Q9C566	3702.O64903	0.07	0	0	0	0.057	0.526	0	0.084	0.568
CYP40	HSP90-1	3702.Q9C566	3702.P27323	0	0	0	0	0.503	0.714	0.594	0.675	0.978
CYP40	FKBP62	3702.Q9C566	3702.Q38931	0.044	0	0	0.612	0.065	0.078	0.308	0.262	0.502
CYP40	SGT1A	3702.Q9C566	3702.Q9SUR9	0	0	0	0	0.119	0.048	0.187	0.309	0.465
CYP40	SGT1B	3702.Q9C566	3702.Q9SUT5	0	0	0	0	0.119	0.048	0.187	0.358	0.504
CYP40	FKBP65	3702.Q9C566	3702.Q9FJL3	0.044	0.005	0	0.598	0.065	0.078	0.308	0.268	0.507
CYP40	HSP70-4	3702.Q9C566	3702.Q9LHA8	0.041	0.002	0	0	0.136	0.214	0.097	0.502	0.654
CZF1	ZAT6	3702.Q9XEE6	3702.O22533	0	0	0	0	0.479	0	0	0.575	0.769
CZF1	CeHSF10	3702.Q9XEE6	3702.O49403	0	0	0	0	0.454	0	0	0.263	0.58
CZF1	CeHSF13	3702.Q9XEE6	3702.Q9LV52	0	0	0	0	0.072	0	0	0.824	0.829
CZF1	CeHSF12	3702.Q9XEE6	3702.Q9SCW4	0	0	0	0	0.263	0	0	0.37	0.515
CeHSF1	DREB2A	3702.Q9SV12	3702.O82132	0	0	0	0	0.139	0.049	0	0.792	0.815
CeHSF1	HSP18.1	3702.Q9SV12	3702.P19037	0	0	0	0	0.053	0	0	0.553	0.559
CeHSF1	HSP90-1	3702.Q9SV12	3702.P27323	0	0	0	0	0.097	0.22	0.246	0.622	0.772
CeHSF1	HSP17.6	3702.Q9SV12	3702.P29830	0	0	0	0	0.084	0	0	0.443	0.468
CeHSF1	HSP21	3702.Q9SV12	3702.P31170	0	0	0	0	0.061	0	0	0.778	0.783
CeHSF1	FKBP62	3702.Q9SV12	3702.Q38931	0	0	0	0	0.07	0.059	0.239	0.307	0.476
CeHSF1	HSBP	3702.Q9SV12	3702.Q8GW48	0	0	0	0	0	0.048	0.423	0.099	0.461
CeHSF1	HSA32	3702.Q9SV12	3702.Q8GWL1	0	0	0	0	0.081	0	0	0.717	0.728
CeHSF1	FKBP65	3702.Q9SV12	3702.Q9FJL3	0	0	0	0	0.073	0.059	0.239	0.434	0.573
CeHSF1	HSP70-4	3702.Q9SV12	3702.Q9LHA8	0	0	0	0	0.079	0.211	0.193	0.789	0.859
CeHSF1	MBF1C	3702.Q9SV12	3702.Q9LV58	0	0	0	0	0.105	0	0	0.796	0.809
CeHSF1	HSP70-5	3702.Q9SV12	3702.Q9S9N1	0	0	0	0	0.095	0.211	0.193	0.333	0.564
CeHSF10	ZAT6	3702.O49403	3702.O22533	0	0	0	0	0.437	0.054	0	0.786	0.876
CeHSF10	CeHSF12	3702.O49403	3702.Q9SCW4	0	0	0.151	0.774	0.177	0	0	0.218	0.406
CeHSF10	FKBP62	3702.O49403	3702.Q38931	0	0	0	0	0	0.059	0.239	0.263	0.426
CeHSF10	HSA32	3702.O49403	3702.Q8GWL1	0	0	0	0	0	0	0	0.523	0.523
CeHSF10	CeHSF7	3702.O49403	3702.Q94BZ5	0	0	0.117	0.823	0	0	0	0.49	0.53
CeHSF10	HSBP	3702.O49403	3702.Q8GW48	0	0	0	0	0	0.048	0.423	0.264	0.56
CeHSF10	HSP70-5	3702.O49403	3702.Q9S9N1	0	0	0	0	0	0.211	0.193	0.496	0.651
CeHSF10	HSP17.6	3702.O49403	3702.P29830	0	0	0	0	0.049	0	0	0.657	0.66
CeHSF10	MBF1C	3702.O49403	3702.Q9LV58	0	0	0	0	0.048	0	0	0.695	0.697
CeHSF10	HSP21	3702.O49403	3702.P31170	0	0	0	0	0.049	0	0	0.701	0.704
CeHSF10	HSP17.6A	3702.O49403	3702.Q9XIE3	0	0	0	0	0.049	0	0	0.704	0.707
CeHSF10	HSP90-1	3702.O49403	3702.P27323	0	0	0	0	0.048	0.22	0.246	0.594	0.742
CeHSF10	HSP18.1	3702.O49403	3702.P19037	0	0	0	0	0.049	0	0	0.763	0.765
CeHSF10	HSP17.7	3702.O49403	3702.O81822	0	0	0	0	0.049	0	0	0.794	0.796
CeHSF10	DREB2A	3702.O49403	3702.O82132	0	0	0	0	0.139	0.049	0	0.784	0.808
CeHSF10	HSP70-4	3702.O49403	3702.Q9LHA8	0	0	0	0	0.048	0.211	0.193	0.783	0.851
CeHSF10	MPK6	3702.O49403	3702.Q39026	0	0	0	0	0	0.346	0.188	0.842	0.909
CeHSF10	MPK3	3702.O49403	3702.Q39023	0	0	0	0	0.251	0.346	0.188	0.834	0.925
CeHSF11	HSP90-1	3702.Q9FK72	3702.P27323	0	0	0	0	0	0.22	0.246	0.263	0.528
CeHSF11	HSBP	3702.Q9FK72	3702.Q8GW48	0	0	0	0	0	0.048	0.423	0.099	0.461
CeHSF11	HSP70-5	3702.Q9FK72	3702.Q9S9N1	0	0	0	0	0	0.211	0.193	0.222	0.461
CeHSF11	HSP70-4	3702.Q9FK72	3702.Q9LHA8	0	0	0	0	0	0.211	0.193	0.362	0.558
CeHSF12	ZAT6	3702.Q9SCW4	3702.O22533	0	0	0	0	0.253	0.054	0	0.328	0.483
CeHSF12	CeHSF5	3702.Q9SCW4	3702.O80982	0	0	0.161	0.753	0.141	0	0	0.253	0.414
CeHSF12	DREB2A	3702.Q9SCW4	3702.O82132	0	0	0	0	0.14	0.049	0	0.776	0.801
CeHSF12	HSP18.1	3702.Q9SCW4	3702.P19037	0	0	0	0	0.049	0	0	0.552	0.556
CeHSF12	HSP90-1	3702.Q9SCW4	3702.P27323	0	0	0	0	0.122	0.22	0.246	0.615	0.774
CeHSF12	HSP17.6	3702.Q9SCW4	3702.P29830	0	0	0	0	0.078	0	0	0.548	0.566
CeHSF12	HSP21	3702.Q9SCW4	3702.P31170	0	0	0	0	0.057	0	0	0.579	0.586
CeHSF12	HSBP	3702.Q9SCW4	3702.Q8GW48	0	0	0	0	0	0.048	0.423	0.099	0.461
CeHSF12	HSA32	3702.Q9SCW4	3702.Q8GWL1	0	0	0	0	0.084	0	0	0.443	0.468
CeHSF12	FKBP65	3702.Q9SCW4	3702.Q9FJL3	0	0	0	0	0.061	0.059	0.239	0.318	0.48
CeHSF12	HSP70-4	3702.Q9SCW4	3702.Q9LHA8	0	0	0	0	0.097	0.211	0.193	0.872	0.916
CeHSF12	MBF1C	3702.Q9SCW4	3702.Q9LV58	0	0	0	0	0.211	0	0	0.785	0.823
CeHSF12	HSP70-5	3702.Q9SCW4	3702.Q9S9N1	0	0	0	0	0.062	0.211	0.193	0.403	0.596
CeHSF13	DREB2A	3702.Q9LV52	3702.O82132	0	0	0	0	0.054	0.049	0	0.637	0.645
CeHSF13	HSP90-1	3702.Q9LV52	3702.P27323	0	0	0	0	0	0.22	0.246	0.429	0.635
CeHSF13	FKBP62	3702.Q9LV52	3702.Q38931	0	0	0	0	0	0.059	0.239	0.33	0.478
CeHSF13	MPK3	3702.Q9LV52	3702.Q39023	0	0	0	0	0	0.076	0.188	0.273	0.407
CeHSF13	HSBP	3702.Q9LV52	3702.Q8GW48	0	0	0	0	0	0.048	0.423	0.099	0.461
CeHSF13	FKBP65	3702.Q9LV52	3702.Q9FJL3	0	0	0	0	0	0.059	0.239	0.263	0.426
CeHSF13	HSP70-4	3702.Q9LV52	3702.Q9LHA8	0	0	0	0	0	0.211	0.193	0.526	0.672
CeHSF13	HSP70-5	3702.Q9LV52	3702.Q9S9N1	0	0	0	0	0	0.211	0.193	0.297	0.513
CeHSF13	MBF1C	3702.Q9LV52	3702.Q9LV58	0	0	0	0	0	0	0	0.7	0.7
CeHSF14	CeHSF5	3702.Q9T0D3	3702.O80982	0	0	0.171	0.73	0.318	0	0	0.28	0.557
CeHSF14	DREB2A	3702.Q9T0D3	3702.O82132	0	0	0	0	0.141	0.049	0	0.771	0.797
CeHSF14	HSP18.1	3702.Q9T0D3	3702.P19037	0	0	0	0	0.049	0	0	0.548	0.552
CeHSF14	HSP90-1	3702.Q9T0D3	3702.P27323	0	0	0	0	0.177	0.22	0.246	0.636	0.8
CeHSF14	HSP17.6	3702.Q9T0D3	3702.P29830	0	0	0	0	0.077	0	0	0.443	0.464
CeHSF14	HSP21	3702.Q9T0D3	3702.P31170	0	0	0	0	0.052	0	0	0.557	0.562
CeHSF14	FKBP62	3702.Q9T0D3	3702.Q38931	0	0	0	0	0.101	0.059	0.239	0.306	0.493
CeHSF14	HSBP	3702.Q9T0D3	3702.Q8GW48	0	0	0	0	0	0.048	0.423	0.17	0.504
CeHSF14	HSA32	3702.Q9T0D3	3702.Q8GWL1	0	0	0	0	0.078	0	0	0.494	0.514
CeHSF14	HSP70-4	3702.Q9T0D3	3702.Q9LHA8	0	0	0	0	0.168	0.211	0.193	0.764	0.858
CeHSF14	MBF1C	3702.Q9T0D3	3702.Q9LV58	0	0	0	0	0.269	0	0	0.785	0.836
CeHSF14	HSP70-5	3702.Q9T0D3	3702.Q9S9N1	0	0	0	0	0.082	0.211	0.193	0.418	0.614
CeHSF18	HSP17.7	3702.O81821	3702.O81822	0	0	0	0	0.049	0	0	0.447	0.452
CeHSF18	HSA32	3702.O81821	3702.Q8GWL1	0	0	0	0	0	0	0	0.549	0.549
CeHSF18	HSP17.6	3702.O81821	3702.P29830	0	0	0	0	0.049	0	0	0.553	0.557
CeHSF18	FKBP62	3702.O81821	3702.Q38931	0	0	0	0	0	0.059	0.239	0.54	0.641
CeHSF18	HSP70-5	3702.O81821	3702.Q9S9N1	0	0	0	0	0	0.211	0.193	0.527	0.673
CeHSF18	HSFA1A	3702.O81821	3702.P41151	0	0	0.103	0.873	0.053	0.474	0	0.448	0.72
CeHSF18	HSP21	3702.O81821	3702.P31170	0	0	0	0	0.049	0	0	0.74	0.743
CeHSF18	HSP18.1	3702.O81821	3702.P19037	0	0	0	0	0.049	0	0	0.782	0.783
CeHSF18	MBF1C	3702.O81821	3702.Q9LV58	0	0	0	0	0	0	0	0.785	0.785
CeHSF18	DREB2A	3702.O81821	3702.O82132	0	0	0	0	0.044	0.049	0	0.792	0.795
CeHSF18	HSBP	3702.O81821	3702.Q8GW48	0	0	0	0	0	0.297	0.423	0.568	0.809
CeHSF18	HSP70-4	3702.O81821	3702.Q9LHA8	0	0	0	0	0	0.211	0.193	0.811	0.869
CeHSF18	HSP90-1	3702.O81821	3702.P27323	0	0	0	0	0	0.22	0.246	0.797	0.87
CeHSF20	HSP90-1	3702.Q9C635	3702.P27323	0	0	0	0	0	0.22	0.246	0.146	0.454
CeHSF20	HSBP	3702.Q9C635	3702.Q8GW48	0	0	0	0	0	0.048	0.423	0.099	0.461
CeHSF20	HSP70-4	3702.Q9C635	3702.Q9LHA8	0	0	0	0	0	0.211	0.193	0.677	0.777
CeHSF3	DREB2A	3702.Q9LUH8	3702.O82132	0	0	0	0	0.141	0.049	0	0.792	0.816
CeHSF3	HSP18.1	3702.Q9LUH8	3702.P19037	0	0	0	0	0.049	0	0	0.554	0.558
CeHSF3	HSP90-1	3702.Q9LUH8	3702.P27323	0	0	0	0	0	0.22	0.246	0.512	0.688
CeHSF3	HSBP	3702.Q9LUH8	3702.Q8GW48	0	0	0	0	0	0.048	0.423	0.099	0.461
CeHSF3	HSP70-4	3702.Q9LUH8	3702.Q9LHA8	0	0	0	0	0	0.211	0.193	0.724	0.809
CeHSF3	HSP70-5	3702.Q9LUH8	3702.Q9S9N1	0	0	0	0	0	0.211	0.193	0.224	0.462
CeHSF3	MBF1C	3702.Q9LUH8	3702.Q9LV58	0	0	0	0	0	0	0	0.574	0.574
CeHSF5	MPK3	3702.O80982	3702.Q39023	0	0	0	0	0	0.076	0.188	0.365	0.482
CeHSF5	MPK6	3702.O80982	3702.Q39026	0	0	0	0	0.048	0.076	0.188	0.615	0.688
CeHSF5	HSBP	3702.O80982	3702.Q8GW48	0	0	0	0	0	0.235	0.423	0.673	0.843
CeHSF5	HSP17.7	3702.O80982	3702.O81822	0	0	0	0	0.312	0	0	0.794	0.853
CeHSF5	HSP17.6	3702.O80982	3702.P29830	0	0	0	0	0.313	0	0	0.796	0.854
CeHSF5	HSP17.6A	3702.O80982	3702.Q9XIE3	0	0	0	0	0.582	0	0	0.762	0.896
CeHSF5	FKBP65	3702.O80982	3702.Q9FJL3	0	0	0	0	0.452	0.059	0.239	0.779	0.901
CeHSF5	HSP18.1	3702.O80982	3702.P19037	0	0	0	0	0.088	0	0	0.895	0.901
CeHSF5	DREB2A	3702.O80982	3702.O82132	0	0	0	0	0.207	0.049	0	0.88	0.902
CeHSF5	HSP21	3702.O80982	3702.P31170	0	0	0	0	0.127	0	0	0.898	0.908
CeHSF5	HSA32	3702.O80982	3702.Q8GWL1	0	0	0	0	0.246	0	0	0.889	0.912
CeHSF5	HSP70-5	3702.O80982	3702.Q9S9N1	0	0	0	0	0.305	0.211	0.193	0.861	0.93
CeHSF5	MBF1C	3702.O80982	3702.Q9LV58	0	0	0	0	0.448	0	0	0.898	0.941
CeHSF5	FKBP62	3702.O80982	3702.Q38931	0	0	0	0	0.251	0.251	0.239	0.88	0.941
CeHSF5	HSP70-4	3702.O80982	3702.Q9LHA8	0	0	0	0	0.486	0.211	0.193	0.901	0.963
CeHSF5	HSP90-1	3702.O80982	3702.P27323	0	0	0	0	0.486	0.379	0.246	0.953	0.987
CeHSF7	DREB2A	3702.Q94BZ5	3702.O82132	0	0	0	0	0	0.049	0	0.74	0.742
CeHSF7	HSP90-1	3702.Q94BZ5	3702.P27323	0	0	0	0	0	0.22	0.246	0.569	0.724
CeHSF7	HSP21	3702.Q94BZ5	3702.P31170	0	0	0	0	0.049	0	0	0.419	0.423
CeHSF7	HSFA1A	3702.Q94BZ5	3702.P41151	0	0	0.136	0.768	0.267	0	0	0.231	0.47
CeHSF7	FKBP62	3702.Q94BZ5	3702.Q38931	0	0	0	0	0	0.059	0.239	0.25	0.416
CeHSF7	HSBP	3702.Q94BZ5	3702.Q8GW48	0	0	0	0	0	0.048	0.423	0.099	0.461
CeHSF7	HSP70-5	3702.Q94BZ5	3702.Q9S9N1	0	0	0	0	0	0.211	0.193	0.296	0.512
CeHSF7	MBF1C	3702.Q94BZ5	3702.Q9LV58	0	0	0	0	0	0	0	0.752	0.752
CeHSF7	HSP70-4	3702.Q94BZ5	3702.Q9LHA8	0	0	0	0	0	0.211	0.193	0.763	0.836
DREB2A	ZAT6	3702.O82132	3702.O22533	0	0	0	0	0.333	0.109	0.094	0.481	0.683
DREB2A	HSP17.7	3702.O82132	3702.O81822	0	0	0	0	0.12	0	0	0.358	0.41
DREB2A	HSP18.1	3702.O82132	3702.P19037	0	0	0	0	0.05	0	0	0.497	0.501
DREB2A	HSP21	3702.O82132	3702.P31170	0	0	0	0	0.07	0	0	0.54	0.553
DREB2A	HSA32	3702.O82132	3702.Q8GWL1	0	0	0	0	0.078	0	0	0.54	0.557
DREB2A	HSP90-1	3702.O82132	3702.P27323	0.047	0	0	0	0.141	0.061	0	0.54	0.599
DREB2A	MYC2	3702.O82132	3702.Q39204	0	0	0	0	0.139	0	0	0.695	0.726
DREB2A	HSFA1A	3702.O82132	3702.P41151	0	0	0	0	0	0.049	0	0.793	0.795
DREB2A	HSP70-4	3702.O82132	3702.Q9LHA8	0	0	0	0	0.103	0.12	0	0.777	0.808
DREB2A	MBF1C	3702.O82132	3702.Q9LV58	0	0	0	0	0.106	0	0	0.813	0.825
DSPTP1B	PTP1	3702.Q9M8K7	3702.O82656	0	0	0	0	0.154	0.077	0	0.91	0.923
DSPTP1B	MPK3	3702.Q9M8K7	3702.Q39023	0	0	0	0	0	0.405	0.915	0.915	0.995
DSPTP1B	MPK6	3702.Q9M8K7	3702.Q39026	0	0	0	0	0.049	0.405	0.915	0.901	0.994
DSPTP1B	MKK5	3702.Q9M8K7	3702.Q8RXG3	0	0	0	0	0	0.076	0	0.558	0.574
EIN3	MKK4	3702.O24606	3702.O80397	0	0	0	0	0	0	0	0.41	0.41
EIN3	MPK3	3702.O24606	3702.Q39023	0	0	0	0	0.065	0	0.9	0.785	0.978
EIN3	MPK6	3702.O24606	3702.Q39026	0	0	0	0	0.114	0	0.9	0.794	0.98
EIN3	MYC2	3702.O24606	3702.Q39204	0	0	0	0	0	0.322	0	0.989	0.992
FKBP62	HSP17.7	3702.Q38931	3702.O81822	0	0	0	0	0.199	0	0	0.372	0.475
FKBP62	HSP18.1	3702.Q38931	3702.P19037	0	0	0	0	0.168	0	0	0.548	0.607
FKBP62	HSP90-1	3702.Q38931	3702.P27323	0	0	0	0	0.414	0.418	0.384	0.995	0.998
FKBP62	HSP17.6	3702.Q38931	3702.P29830	0	0	0	0	0.305	0	0	0.4	0.565
FKBP62	HSP21	3702.Q38931	3702.P31170	0	0	0	0	0.177	0	0	0.658	0.706
FKBP62	HSFA1A	3702.Q38931	3702.P41151	0	0	0	0	0	0.059	0.239	0.7	0.766
FKBP62	HSP17.6A	3702.Q38931	3702.Q9XIE3	0	0	0	0	0.304	0	0	0.195	0.415
FKBP62	FKBP65	3702.Q38931	3702.Q9FJL3	0	0	0.051	0.978	0.445	0.363	0	0.4	0.771
FKBP62	MBF1C	3702.Q38931	3702.Q9LV58	0	0	0	0	0.248	0	0	0.726	0.785
FKBP62	HSP70-5	3702.Q38931	3702.Q9S9N1	0	0	0	0	0.287	0.078	0.305	0.609	0.797
FKBP62	HSA32	3702.Q38931	3702.Q8GWL1	0	0	0	0	0.174	0	0	0.805	0.832
FKBP62	HSP70-4	3702.Q38931	3702.Q9LHA8	0	0	0	0	0.357	0.078	0.305	0.726	0.872
FKBP65	HSP90-1	3702.Q9FJL3	3702.P27323	0	0	0	0	0.533	0.269	0.384	0.871	0.969
FKBP65	HSP17.6	3702.Q9FJL3	3702.P29830	0	0	0	0	0.447	0	0	0.514	0.719
FKBP65	HSBP	3702.Q9FJL3	3702.Q8GW48	0	0	0	0	0	0	0	0.471	0.471
FKBP65	HSA32	3702.Q9FJL3	3702.Q8GWL1	0	0	0	0	0.219	0	0	0.718	0.77
FKBP65	HSP17.6A	3702.Q9FJL3	3702.Q9XIE3	0	0	0	0	0.452	0	0	0	0.452
FKBP65	SGT1A	3702.Q9FJL3	3702.Q9SUR9	0	0	0	0	0.282	0.077	0.175	0.198	0.504
FKBP65	HSP70-5	3702.Q9FJL3	3702.Q9S9N1	0	0	0	0	0.28	0.078	0.305	0.446	0.71
FKBP65	MBF1C	3702.Q9FJL3	3702.Q9LV58	0	0	0	0	0.395	0	0	0.583	0.737
FKBP65	HSP70-4	3702.Q9FJL3	3702.Q9LHA8	0	0	0	0	0.506	0.078	0.305	0.555	0.84
HSA32	ZAT6	3702.Q8GWL1	3702.O22533	0	0	0	0	0	0	0	0.4	0.4
HSA32	HSP17.7	3702.Q8GWL1	3702.O81822	0	0	0	0	0.218	0	0	0.78	0.82
HSA32	HSP18.1	3702.Q8GWL1	3702.P19037	0	0	0	0	0.411	0	0	0.796	0.874
HSA32	HSP90-1	3702.Q8GWL1	3702.P27323	0	0	0	0	0.278	0	0	0.778	0.833
HSA32	HSP17.6	3702.Q8GWL1	3702.P29830	0	0	0	0	0.369	0	0	0.654	0.772
HSA32	HSP21	3702.Q8GWL1	3702.P31170	0	0	0	0	0.457	0	0	0.796	0.884
HSA32	HSFA1A	3702.Q8GWL1	3702.P41151	0	0	0	0	0	0	0	0.598	0.598
HSA32	HSBP	3702.Q8GWL1	3702.Q8GW48	0	0	0	0	0	0	0	0.578	0.578
HSA32	MBF1C	3702.Q8GWL1	3702.Q9LV58	0	0	0	0	0.218	0	0	0.5	0.592
HSA32	HSP17.6A	3702.Q8GWL1	3702.Q9XIE3	0	0	0	0	0.323	0	0	0.639	0.745
HSA32	HSP70-5	3702.Q8GWL1	3702.Q9S9N1	0	0	0	0	0.45	0	0	0.636	0.791
HSA32	HSP70-4	3702.Q8GWL1	3702.Q9LHA8	0	0	0	0	0.212	0	0	0.791	0.828
HSBP	HSP90-1	3702.Q8GW48	3702.P27323	0	0	0	0	0	0	0.536	0.058	0.544
HSBP	HSFA1A	3702.Q8GW48	3702.P41151	0	0	0	0	0	0.235	0.423	0.831	0.919
HSBP	HSP70-5	3702.Q8GW48	3702.Q9S9N1	0	0	0	0	0	0.043	0.398	0.064	0.413
HSBP	HSP70-4	3702.Q8GW48	3702.Q9LHA8	0	0	0	0	0	0.043	0.398	0.608	0.754
HSFA1A	HSP18.1	3702.P41151	3702.P19037	0	0	0	0	0.049	0	0	0.795	0.797
HSFA1A	HSP90-1	3702.P41151	3702.P27323	0	0	0	0	0	0.22	0.246	0.772	0.854
HSFA1A	HSP17.6	3702.P41151	3702.P29830	0	0	0	0	0.049	0	0	0.646	0.649
HSFA1A	HSP21	3702.P41151	3702.P31170	0	0	0	0	0.049	0	0	0.763	0.765
HSFA1A	MPK6	3702.P41151	3702.Q39026	0	0	0	0	0	0.076	0.188	0.28	0.413
HSFA1A	HSP70-5	3702.P41151	3702.Q9S9N1	0	0	0	0	0	0.211	0.193	0.582	0.71
HSFA1A	MBF1C	3702.P41151	3702.Q9LV58	0	0	0	0	0	0	0	0.79	0.79
HSFA1A	HSP70-4	3702.P41151	3702.Q9LHA8	0	0	0	0	0	0.366	0.193	0.986	0.992
HSP17.6	HSP17.7	3702.P29830	3702.O81822	0	0	0.05	0.98	0.488	0	0	0.058	0.502
HSP17.6	HSP18.1	3702.P29830	3702.P19037	0	0	0.115	0.85	0.375	0	0	0.167	0.499
HSP17.6	HSP90-1	3702.P29830	3702.P27323	0.052	0	0	0	0.581	0	0	0.803	0.915
HSP17.6	MBF1C	3702.P29830	3702.Q9LV58	0	0	0	0	0.344	0	0	0.305	0.524
HSP17.6	HSP17.6A	3702.P29830	3702.Q9XIE3	0	0	0.132	0.815	0.446	0	0	0.18	0.571
HSP17.6	HSP21	3702.P29830	3702.P31170	0	0	0.177	0.711	0.697	0	0	0.409	0.84
HSP17.6	HSP70-5	3702.P29830	3702.Q9S9N1	0.051	0	0	0	0.583	0.049	0	0.796	0.913
HSP17.6	HSP70-4	3702.P29830	3702.Q9LHA8	0.051	0	0	0	0.558	0.049	0	0.829	0.922
HSP17.6A	HSP17.7	3702.Q9XIE3	3702.O81822	0	0	0.135	0.809	0.438	0	0	0.102	0.525
HSP17.6A	HSP90-1	3702.Q9XIE3	3702.P27323	0.052	0	0	0	0.609	0	0	0.569	0.826
HSP17.6A	HSP21	3702.Q9XIE3	3702.P31170	0	0	0.146	0.778	0.206	0	0	0.186	0.4
HSP17.6A	HSP70-4	3702.Q9XIE3	3702.Q9LHA8	0.051	0	0	0	0.594	0.049	0	0.726	0.886
HSP17.6A	MBF1C	3702.Q9XIE3	3702.Q9LV58	0	0	0	0	0.513	0	0	0	0.513
HSP17.6A	HSP70-5	3702.Q9XIE3	3702.Q9S9N1	0.051	0	0	0	0.52	0.049	0	0.492	0.75
HSP17.7	HSP21	3702.O81822	3702.P31170	0	0	0.18	0.698	0.575	0	0	0.394	0.77
HSP17.7	HSP70-4	3702.O81822	3702.Q9LHA8	0.051	0	0	0	0.501	0.049	0	0.798	0.897
HSP17.7	HSP70-5	3702.O81822	3702.Q9S9N1	0.051	0	0	0	0.541	0.049	0	0.788	0.9
HSP17.7	HSP90-1	3702.O81822	3702.P27323	0.052	0	0	0	0.579	0	0	0.803	0.914
HSP18.1	MBF1C	3702.P19037	3702.Q9LV58	0	0	0	0	0.182	0	0	0.371	0.463
HSP18.1	HSP21	3702.P19037	3702.P31170	0	0	0.16	0.751	0.486	0	0	0.261	0.653
HSP18.1	HSP90-1	3702.P19037	3702.P27323	0.052	0	0	0	0.316	0	0	0.817	0.871
HSP18.1	HSP70-5	3702.P19037	3702.Q9S9N1	0.051	0	0	0	0.561	0.049	0	0.763	0.893
HSP18.1	HSP70-4	3702.P19037	3702.Q9LHA8	0.051	0	0	0	0.294	0.049	0	0.895	0.924
HSP21	PTAC5	3702.P31170	3702.A1A6M1	0	0	0	0	0	0.292	0	0.98	0.985
HSP21	HSP90-1	3702.P31170	3702.P27323	0.052	0	0	0	0.342	0	0	0.882	0.92
HSP21	SGT1B	3702.P31170	3702.Q9SUT5	0	0	0	0	0	0	0	0.409	0.408
HSP21	SGT1A	3702.P31170	3702.Q9SUR9	0	0	0	0	0	0	0	0.423	0.422
HSP21	MBF1C	3702.P31170	3702.Q9LV58	0	0	0	0	0.212	0	0	0.574	0.65
HSP21	HSP70-5	3702.P31170	3702.Q9S9N1	0.051	0	0	0	0.592	0.049	0	0.796	0.915
HSP21	HSP70-4	3702.P31170	3702.Q9LHA8	0.051	0	0	0	0.304	0.049	0	0.899	0.928
HSP70-4	PTAC5	3702.Q9LHA8	3702.A1A6M1	0	0	0	0	0	0	0	0.495	0.495
HSP70-4	NDPK2	3702.Q9LHA8	3702.O64903	0.07	0	0	0	0.094	0.186	0	0.45	0.572
HSP70-4	HSP90-1	3702.Q9LHA8	3702.P27323	0	0.002	0	0	0.777	0.379	0.306	0.907	0.99
HSP70-4	MPK3	3702.Q9LHA8	3702.Q39023	0	0	0	0	0.113	0.056	0	0.37	0.426
HSP70-4	MPK6	3702.Q9LHA8	3702.Q39026	0	0	0	0	0.113	0.056	0	0.346	0.404
HSP70-4	SGT1A	3702.Q9LHA8	3702.Q9SUR9	0	0	0	0	0.239	0.075	0	0.57	0.671
HSP70-4	MBF1C	3702.Q9LHA8	3702.Q9LV58	0	0	0	0	0.457	0	0	0.796	0.884
HSP70-4	RAR1	3702.Q9LHA8	3702.Q9SE33	0	0	0	0	0.051	0	0	0.888	0.889
HSP70-4	SGT1B	3702.Q9LHA8	3702.Q9SUT5	0	0	0	0	0	0.317	0	0.944	0.96
HSP70-5	HSP90-1	3702.Q9S9N1	3702.P27323	0	0.002	0	0	0.486	0.379	0.306	0.812	0.952
HSP90-1	MBF1C	3702.P27323	3702.Q9LV58	0	0	0	0	0.582	0	0	0.551	0.804
HSP90-1	RAR1	3702.P27323	3702.Q9SE33	0	0	0	0	0.064	0.889	0.8	0.81	0.995
HSP90-1	SGT1B	3702.P27323	3702.Q9SUT5	0	0	0	0	0	0.985	0.987	0.842	0.999
HSP90-1	SGT1A	3702.P27323	3702.Q9SUR9	0	0	0	0	0.308	0.971	0.987	0.82	0.999
MKK2	PTP1	3702.Q9S7U9	3702.O82656	0	0	0	0	0.06	0.23	0.181	0.244	0.491
MKK2	MPK3	3702.Q9S7U9	3702.Q39023	0	0	0.144	0.615	0.072	0.313	0.238	0.427	0.718
MKK2	MPK6	3702.Q9S7U9	3702.Q39026	0	0	0.146	0.628	0.05	0.845	0.92	0.386	0.992
MKK4	NDPK2	3702.O80397	3702.O64903	0	0	0	0	0	0	0	0.528	0.528
MKK4	MYC2	3702.O80397	3702.Q39204	0	0	0	0	0.166	0	0	0.318	0.406
MKK4	PTP1	3702.O80397	3702.O82656	0	0	0	0	0	0.23	0.181	0.288	0.511
MKK4	SPCH	3702.O80397	3702.Q700C7	0	0	0	0	0	0	0	0.802	0.802
MKK4	MKK5	3702.O80397	3702.Q8RXG3	0	0	0.05	0.98	0.308	0	0.9	0.059	0.929
MKK4	MPK6	3702.O80397	3702.Q39026	0	0	0.163	0.642	0	0.709	0.92	0.387	0.986
MKK4	MPK3	3702.O80397	3702.Q39023	0	0	0.159	0.643	0.192	0.612	0.92	0.62	0.99
MKK5	PTP1	3702.Q8RXG3	3702.O82656	0	0	0	0	0.044	0.23	0.181	0.589	0.719
MKK5	MPK3	3702.Q8RXG3	3702.Q39023	0	0	0.152	0.654	0	0.313	0.92	0.387	0.967
MKK5	MPK6	3702.Q8RXG3	3702.Q39026	0	0	0.157	0.657	0.062	0.593	0.92	0.711	0.991
MKK5	SPCH	3702.Q8RXG3	3702.Q700C7	0	0	0	0	0	0	0	0.794	0.794
MKK5	RAR1	3702.Q8RXG3	3702.Q9SE33	0	0	0	0	0	0	0	0.581	0.581
MPK3	ZAT6	3702.Q39023	3702.O22533	0	0	0	0	0.209	0.089	0.096	0.355	0.524
MPK3	NDPK2	3702.Q39023	3702.O64903	0	0	0	0	0	0.359	0.9	0.832	0.988
MPK3	PTP1	3702.Q39023	3702.O82656	0	0	0	0	0	0.619	0.438	0.818	0.957
MPK3	RAR1	3702.Q39023	3702.Q9SE33	0	0	0	0	0	0	0	0.597	0.597
MPK3	MYC2	3702.Q39023	3702.Q39204	0	0	0	0	0.124	0	0	0.719	0.743
MPK3	MPK6	3702.Q39023	3702.Q39026	0	0	0.052	0.976	0	0	0.9	0.566	0.955
MPK3	SPCH	3702.Q39023	3702.Q700C7	0	0	0	0	0	0	0.9	0.796	0.978
MPK3	VIP1-2	3702.Q39023	3702.Q9MA75	0	0	0	0	0	0.292	0.9	0.784	0.983
MPK6	ZAT6	3702.Q39026	3702.O22533	0	0	0	0	0	0.327	0.096	0.576	0.719
MPK6	NDPK2	3702.Q39026	3702.O64903	0	0	0	0	0	0.23	0.9	0.748	0.978
MPK6	PTP1	3702.Q39026	3702.O82656	0	0	0	0	0.14	0.619	0.438	0.918	0.982
MPK6	SGT1B	3702.Q39026	3702.Q9SUT5	0	0	0	0	0.078	0	0.085	0.411	0.46
MPK6	RAR1	3702.Q39026	3702.Q9SE33	0	0	0	0	0.047	0	0	0.574	0.576
MPK6	VIP1-2	3702.Q39026	3702.Q9MA75	0	0	0	0	0.071	0	0.9	0.481	0.947
MPK6	SPCH	3702.Q39026	3702.Q700C7	0	0	0	0	0	0	0.9	0.785	0.977
MPK6	MYC2	3702.Q39026	3702.Q39204	0	0	0	0	0	0.369	0.9	0.79	0.985
RAR1	SGT1A	3702.Q9SE33	3702.Q9SUR9	0	0	0	0	0.16	0.722	0.8	0.974	0.998
RAR1	SGT1B	3702.Q9SE33	3702.Q9SUT5	0	0	0	0	0.16	0.838	0.8	0.978	0.999
SGT1A	SGT1B	3702.Q9SUR9	3702.Q9SUT5	0	0	0.051	0.979	0.058	0.096	0.9	0.133	0.917
