# Supplementary material for: General Analysis of Heat Shock Factors in the Cymbidium ensifolium Genome Provided Insights into Their Evolution and Special Roles with Response to Temperature
Source: Int J Mol Sci. 2024 Jan 13;25(2):1002. doi: 10.3390/ijms25021002 (PMC10815800; doi:10.3390/ijms25021002)
Supplement: Supplementary file 1 [file ijms-25-01002-s001.zip › Supplementary Table S4.xlsx]

## Sheet: Table S4
Table S4. Results of predicting miRNA targets that regulated genes in different CeHSFs
miRNA_Acc.	Target_Acc.	Expectation	UPE$	miRNA_start	miRNA_end	Target_start	Target_end	miRNA_aligned_fragment	alignment	Target_aligned_fragment	Inhibition	Target_Desc.	Multiplicity
ath-miR779.1	CeHSF1	4	-1	1	21	516	536	UUCUGCUAUGUUGCUGCUCAU	:::::: .::. :::::::	GGGAGCAGAGACGAAGCAGAA	Cleavage		1
ath-miR5665	CeHSF1	4.5	-1	1	21	201	221	UUGGUGGACAAGAUCUGGGAU	::::: ::::: :.:::::	UUCCCAUAUCUUCGCUACCAA	Cleavage		1
ath-miR773a	CeHSF1	4.5	-1	1	21	504	524	UUUGCUUCCAGCUUUUGUCUC	.:.:: :::::.::::.:	GCAGCGAAUGCUGGGAGCAGA	Cleavage		1
ath-miR393a-3p	CeHSF10	4.5	-1	1	21	474	494	AUCAUGCUAUCUCUUUGGAUU	::::::.:::: ::::.	UCGCCAAAGGGAUAUCAUGGA	Cleavage		1
ath-miR773a	CeHSF10	4.5	-1	1	21	330	350	UUUGCUUCCAGCUUUUGUCUC	:::.: ::::: :::: :::	AAGAUAUAAGCUUGAAGGAAA	Cleavage		1
ath-miR835-5p	CeHSF12	4.5	-1	1	21	582	602	UUCUUGCAUAUGUUCUUUAUC	::: :::::: : ::.:::::	GAUCAAGAACCUCUGUAAGAA	Translation		2
ath-miR835-5p	CeHSF12	4.5	-1	1	21	1065	1085	UUCUUGCAUAUGUUCUUUAUC	::: :::::: : ::.:::::	GAUCAAGAACCUCUGUAAGAA	Translation		2
ath-miR414	CeHSF13	3	-1	1	21	374	394	UCAUCUUCAUCAUCAUCGUCA	:.::.::.:::::.::.::.	AGGCGGUGGUGAUGGAGGUGG	Cleavage		1
ath-miR847	CeHSF13	4.5	-1	1	21	318	338	UCACUCCUCUUCUUCUUGAUG	.:::: ::.:::::::: ::	UAUCACGAGGAAGAGGAAGGA	Cleavage		1
ath-miR868-3p	CeHSF15	4.5	-1	1	21	827	846	CUUCUUAAGUGCUGAUAAUGC	::::. ::::.:::.::::	ACAUUG-CAGCGCUUGAGAAU	Cleavage		1
ath-miR319a	CeHSF16	4	-1	1	21	953	973	UUGGACUGAAGGGAGCUCCCU	::::::.:. :: ::::::	CUGGAGCUUCUCUCUGUCCAA	Translation		1
ath-miR319b	CeHSF16	4	-1	1	21	953	973	UUGGACUGAAGGGAGCUCCCU	::::::.:. :: ::::::	CUGGAGCUUCUCUCUGUCCAA	Translation		1
ath-miR319c	CeHSF16	4	-1	1	21	953	973	UUGGACUGAAGGGAGCUCCUU	::::::.:. :: ::::::	CUGGAGCUUCUCUCUGUCCAA	Translation		1
ath-miR414	CeHSF16	4	-1	1	21	999	1019	UCAUCUUCAUCAUCAUCGUCA	.:::::::.::: ::::.	ACUUGAUGAUGGUGACGAUGG	Cleavage		1
ath-miR447a-3p	CeHSF17	4.5	-1	1	22	146	167	UUGGGGACGAGAUGUUUUGUUG	.:::.: ::::: : :::::	UUGCAAGAGAUCUCCUGCCCAA	Cleavage		1
ath-miR447b	CeHSF17	4.5	-1	1	22	146	167	UUGGGGACGAGAUGUUUUGUUG	.:::.: ::::: : :::::	UUGCAAGAGAUCUCCUGCCCAA	Cleavage		1
ath-miR395b	CeHSF18	3.5	-1	1	21	237	257	CUGAAGUGUUUGGGGGGACUC	::..:::::.:::::::	UCUUCUUCCCAAGCACUUCAA	Cleavage		1
ath-miR395c	CeHSF18	3.5	-1	1	21	237	257	CUGAAGUGUUUGGGGGGACUC	::..:::::.:::::::	UCUUCUUCCCAAGCACUUCAA	Cleavage		1
ath-miR395f	CeHSF18	3.5	-1	1	21	237	257	CUGAAGUGUUUGGGGGGACUC	::..:::::.:::::::	UCUUCUUCCCAAGCACUUCAA	Cleavage		1
ath-miR395a	CeHSF18	4.5	-1	1	21	237	257	CUGAAGUGUUUGGGGGAACUC	: ..:::::.:::::::	UCUUCUUCCCAAGCACUUCAA	Cleavage		1
ath-miR395d	CeHSF18	4.5	-1	1	21	237	257	CUGAAGUGUUUGGGGGAACUC	: ..:::::.:::::::	UCUUCUUCCCAAGCACUUCAA	Cleavage		1
ath-miR395e	CeHSF18	4.5	-1	1	21	237	257	CUGAAGUGUUUGGGGGAACUC	: ..:::::.:::::::	UCUUCUUCCCAAGCACUUCAA	Cleavage		1
ath-miR866-5p	CeHSF18	4.5	-1	1	21	1227	1247	UCAAGGAACGGAUUUUGUUAA	::: :::: .:::::: ::	GGAACCAAAUAUGUUCCUCGA	Translation		1
ath-miR779.1	CeHSF2	4	-1	1	21	660	680	UUCUGCUAUGUUGCUGCUCAU	:::::: .::. :::::::	GCGAGCAGAGACGAAGCAGAA	Cleavage		1
ath-miR156i	CeHSF2	4.5	-1	1	20	91	109	UGACAGAAGAGAGAGAGCAG	.::.:::.::::::: :::.	UUGUUCUUUCUCUUC-GUCG	Cleavage		1
ath-miR156j	CeHSF2	4.5	-1	1	20	91	109	UGACAGAAGAGAGAGAGCAC	::.:::.::::::: :::.	UUGUUCUUUCUCUUC-GUCG	Cleavage		1
ath-miR5665	CeHSF2	4.5	-1	1	21	318	338	UUGGUGGACAAGAUCUGGGAU	::::: ::::: :.:::::	UUCCCAUAUCUUCGCUACCAA	Cleavage		1
ath-miR400	CeHSF20	4.5	-1	1	21	464	483	UAUGAGAGUAUUAUAAGUCAC	::: :: :::::::.::::	AUGA-UUCUAAUACUUUCAUU	Cleavage		1
ath-miR447a-3p	CeHSF20	4.5	-1	1	22	176	197	UUGGGGACGAGAUGUUUUGUUG	:::.: ::::: : :::::	UUUCAAGAGAUCUCUUGCCCAA	Cleavage		1
ath-miR447b	CeHSF20	4.5	-1	1	22	176	197	UUGGGGACGAGAUGUUUUGUUG	:::.: ::::: : :::::	UUUCAAGAGAUCUCUUGCCCAA	Cleavage		1
ath-miR395b	CeHSF21	4	-1	1	21	195	215	CUGAAGUGUUUGGGGGGACUC	::.::::::..::::.:	UCUUCUCCCCAAGUACUUUAA	Cleavage		1
ath-miR395c	CeHSF21	4	-1	1	21	195	215	CUGAAGUGUUUGGGGGGACUC	::.::::::..::::.:	UCUUCUCCCCAAGUACUUUAA	Cleavage		1
ath-miR395f	CeHSF21	4	-1	1	21	195	215	CUGAAGUGUUUGGGGGGACUC	::.::::::..::::.:	UCUUCUCCCCAAGUACUUUAA	Cleavage		1
ath-miR837-5p	CeHSF21	4.5	-1	1	21	516	536	AUCAGUUUCUUGUUCGUUUCA	::.. ::::.:::..::::	GGAGGAGAACGAGAGGCUGAG	Cleavage		1
ath-miR447a-3p	CeHSF22	4	-1	1	22	176	197	UUGGGGACGAGAUGUUUUGUUG	.:.:.: ::::: :.:::::	UUGCGAGAGAUCUCCUUCCCAA	Cleavage		1
ath-miR447b	CeHSF22	4	-1	1	22	176	197	UUGGGGACGAGAUGUUUUGUUG	.:.:.: ::::: :.:::::	UUGCGAGAGAUCUCCUUCCCAA	Cleavage		1
ath-miR447c-3p	CeHSF22	4.5	-1	1	22	176	197	UUGGGGACGACAUCUUUUGUUG	.:.:.:::: :: :.:::::	UUGCGAGAGAUCUCCUUCCCAA	Translation		1
ath-miR156i	CeHSF3	4.5	-1	1	20	352	370	UGACAGAAGAGAGAGAGCAG	.::.:::.::::::: :::.	UUGUUCUUUCUCUUC-GUCG	Cleavage		1
ath-miR156j	CeHSF3	4.5	-1	1	20	352	370	UGACAGAAGAGAGAGAGCAC	::.:::.::::::: :::.	UUGUUCUUUCUCUUC-GUCG	Cleavage		1
ath-miR5665	CeHSF3	4.5	-1	1	21	579	599	UUGGUGGACAAGAUCUGGGAU	::::: ::::: :.:::::	UUCCCAUAUCUUCGCUACCAA	Cleavage		1
ath-miR4221	CeHSF4	4.5	-1	1	22	887	908	UUUUCCUCUGUUGAAUUCUUGC	.::.: :..:: :::::.::	UGGAGGAGUUGACUGAGGAGAA	Cleavage		1
ath-miR5665	CeHSF4	4.5	-1	1	21	204	224	UUGGUGGACAAGAUCUGGGAU	::::: ::::: :.:::::	UUCCCAUAUCUUCGCUACCAA	Cleavage		1
ath-miR779.1	CeHSF5	4	-1	1	21	543	563	UUCUGCUAUGUUGCUGCUCAU	:::::: .::. :::::::	GGGAGCAGAGACGAAGCAGAA	Cleavage		1
ath-miR5665	CeHSF5	4.5	-1	1	21	201	221	UUGGUGGACAAGAUCUGGGAU	::::: ::::: :.:::::	UUCCCAUAUCUUCGCUACCAA	Cleavage		1
ath-miR773a	CeHSF5	4.5	-1	1	21	531	551	UUUGCUUCCAGCUUUUGUCUC	.:.:: :::::.::::.:	GCAGCGAAUGCUGGGAGCAGA	Cleavage		1
ath-miR842	CeHSF6	2.5	-1	1	19	1	19	UCAUGGUCAGAUCCGUCAU	:::. ::.:::::.:::::	AUGGAGGGUCUGAUCAUGA	Cleavage		1
ath-miR779.1	CeHSF6	4	-1	1	21	870	890	UUCUGCUAUGUUGCUGCUCAU	:::::: .::. :::::::	GGGAGCAGAGACGAAGCAGAA	Cleavage		1
ath-miR859	CeHSF6	4	-1	1	21	15	35	UCUCUCUGUUGUGAAGUCAAA	:::::::: :.:::.: ::	CAUGACUUCAAAGCAGGGUGA	Translation		1
ath-miR156i	CeHSF6	4.5	-1	1	20	304	322	UGACAGAAGAGAGAGAGCAG	.::.:::.::::::: :::.	UUGUUCUUUCUCUUC-GUCG	Cleavage		1
ath-miR156j	CeHSF6	4.5	-1	1	20	304	322	UGACAGAAGAGAGAGAGCAC	::.:::.::::::: :::.	UUGUUCUUUCUCUUC-GUCG	Cleavage		1
ath-miR5665	CeHSF6	4.5	-1	1	21	528	548	UUGGUGGACAAGAUCUGGGAU	::::: ::::: :.:::::	UUCCCAUAUCUUCGCUACCAA	Cleavage		1
ath-miR773a	CeHSF6	4.5	-1	1	21	858	878	UUUGCUUCCAGCUUUUGUCUC	.:.:: :::::.::::.:	GCAGCGAAUGCUGGGAGCAGA	Cleavage		1
ath-miR319a	CeHSF7	4	-1	1	21	935	955	UUGGACUGAAGGGAGCUCCCU	::::::.::::: : ::.:	CUGGAGCUUCCUUCUGCCCGA	Cleavage		1
ath-miR319b	CeHSF7	4	-1	1	21	935	955	UUGGACUGAAGGGAGCUCCCU	::::::.::::: : ::.:	CUGGAGCUUCCUUCUGCCCGA	Cleavage		1
ath-miR319c	CeHSF7	4	-1	1	21	935	955	UUGGACUGAAGGGAGCUCCUU	::::::.::::: : ::.:	CUGGAGCUUCCUUCUGCCCGA	Cleavage		1
ath-miR5999	CeHSF7	4.5	-1	1	21	1278	1298	UCUUCACUAUUAGACGGACAA	: : .: :::.::: ::::::	UGGGUCUUCUGAUACUGAAGA	Cleavage		1
ath-miR831-3p	CeHSF8	4.5	-1	1	22	482	503	UGAUCUCUUCGUACUCUUCUUG	:::: :. :::::::::.	UUGAAAGAUUGAGAAGAGAUCG	Translation		1
ath-miR447a-3p	CeHSF9	3.5	-1	1	22	179	200	UUGGGGACGAGAUGUUUUGUUG	.:.::: ::::: :.:::::	UUGCGAAAGAUCUCCUUCCCAA	Cleavage		1
ath-miR447b	CeHSF9	3.5	-1	1	22	179	200	UUGGGGACGAGAUGUUUUGUUG	.:.::: ::::: :.:::::	UUGCGAAAGAUCUCCUUCCCAA	Cleavage		1
ath-miR447c-3p	CeHSF9	4	-1	1	22	179	200	UUGGGGACGACAUCUUUUGUUG	.:.:::::: :: :.:::::	UUGCGAAAGAUCUCCUUCCCAA	Translation		1
ath-miR395b	CeHSF9	4.5	-1	1	21	189	209	CUGAAGUGUUUGGGGGGACUC	:..::::::.::::::	UCUCCUUCCCAAAUACUUCAA	Cleavage		1
ath-miR395c	CeHSF9	4.5	-1	1	21	189	209	CUGAAGUGUUUGGGGGGACUC	:..::::::.::::::	UCUCCUUCCCAAAUACUUCAA	Cleavage		1
ath-miR395f	CeHSF9	4.5	-1	1	21	189	209	CUGAAGUGUUUGGGGGGACUC	:..::::::.::::::	UCUCCUUCCCAAAUACUUCAA	Cleavage		1
