# Supplementary material for: General Analysis of Heat Shock Factors in the Cymbidium ensifolium Genome Provided Insights into Their Evolution and Special Roles with Response to Temperature
Source: Int J Mol Sci. 2024 Jan 13;25(2):1002. doi: 10.3390/ijms25021002 (PMC10815800; doi:10.3390/ijms25021002)
Supplement: Supplementary file 1 [file ijms-25-01002-s001.zip › Supplementary Table S5.xlsx]

## Sheet: Table S5
Table S5. The FPKM values of HSF genes in C. ensifolium
		Genome Sequence Archive RUN accession number
		CRR290995	CRR290998	CRR291001	CRR291004	CRR291031	CRR291032	CRR291033	CRR291034	CRR291027	CRR291028	CRR291029	CRR291030	LX02-L	LX04-L	LX06-L	CK-1	CK-2	CK-3	SK-1	SK-2	SK-3	SB-1	SB-2	SB-3
		Published data												Unpublished data
Gene name	Gene ID	sepal: wild-type C. ensifolium	petal: wild-type C. ensifolium	lip: wild-type C. ensifolium	Gynandrium: wild-type C. ensifolium	flower bud with 1-5 mm: adult C. ensifolium	flower bud with 6-10 mm: adult C. ensifolium	flower bud with 11-15 mm: adult C. ensifolium	flower bud with 16-20 mm: adult C. ensifolium	leaf: adult C. ensifolium	pseudobulb: adult C. ensifolium	root: adult C. ensifolium	bract: adult C. ensifolium	Small bud	Middle bud	Big bud	Initial flowering stage			Full blooming			Flower decay
CeHSF12	JL000382	0.244673	0.0559658	0.83187	0.185191	4.76532	0.0768332	1.98318	2.36399	0.116096	0.33058	0.184961	3.01932	0.83259	1.14058	1.59173	1.74678	2.94868	15.9291	22.143	27.6114	28.4983	1.13985	0.846309	1.05542
CeHSF8	JL001312	1.66887	1.66633	2.05209	1.2112	0.240627	0.627061	11.2393	7.49498	0.583704	7.37243	1.566	0.120626	3.39667	3.72009	3.41983	11.4543	15.5178	12.8341	15.9709	9.78305	7.6674	0.344205	0.315751	0.52727
CeHSF16	JL004535	1.61513	1.29069	0.973194	0.810338	6.82846	2.83095	4.02089	3.7604	11.4998	13.9409	14.626	18.8989	0.616282	0.690257	0.841276	2.65579	2.67264	1.36599	3.92843	3.28027	3.643	5.51641	5.4433	4.9806
CeHSF21	JL004595	2.68071	0.9693	5.68023	1.56996	43.1336	13.8416	4.38414	3.69316	47.1229	98.7555	55.8057	31.2946	0.527786	1.86746	1.5917	3.27063	5.20858	16.3644	2.21636	3.74913	5.50021	11.0181	11.0199	12.7145
CeHSF6	JL004731	0.162505	0	0.049687	0	0.0728818	0.0896376	0.276178	0	0.180589	0.21522	0.0857929	0.049987	0	0.0649738	0	0	0.818033	9.42693	0	0	0	0.201658	0.0475777	0.15166
CeHSF5	JL004732	0	0	0	0	0.0695239	0	0.0658294	0	0.3473	0.545066	0.125142	0.0963377	0	0	0	0	2.08414	19.6095	0	0.165611	0	0	0	1.31822e-08
CeHSF4	JL004734	0	0	0.0240951	0	0	0	0	0.0345889	0	0	0	0	0	0	0	0.133549	0.0896117	3.25892	0.0294092	0	0	0	0	0
CeHSF7	JL004814	4.47944	3.16398	5.90364	3.74476	29.6858	12.6605	7.10138	7.91573	12.3271	7.69762	6.69726	8.19227	4.40405	3.63036	3.57867	6.04559	7.20244	6.07272	5.31408	5.10962	5.42834	7.94083	7.80667	9.52917
CeHSF19	JL006342	1.47777	1.5218	2.07065	1.09011	0.765804	12.9764	2.01201	0.102099	1.3768	0.364111	0.401926	1.02952	0.996617	1.59729	2.38251	1.66521	0.488931	1.56952	0.182739	0.209016	0.221793	1.70138	2.22715	1.677
CeHSF15	JL008202	20.2876	26.1922	16.3655	34.7274	4.71844	5.05932	7.16636	20.7136	90.2061	40.7507	45.3481	22.0873	12.632	13.3037	12.3079	118.396	481.172	1087.58	12.1165	23.67	74.8254	38.0101	36.8132	54.7744
CeHSF9	JL008815	1.56961	2.74135	15.5061	0.606096	0.19331	0.160965	0.649458	0.385737	0.579255	0.947561	0.0952135	0.423756	2.09306	1.72215	2.88073	1.23327	0.914815	0.574763	0.256583	0.486875	0.259422	0.796202	0.873766	0.998637
CeHSF14	JL009071	17.1633	8.09721	8.97883	11.7158	36.1966	14.6374	8.76655	4.37689	11.1866	14.6929	11.1545	12.0396	7.07827	8.17864	9.49109	6.17663	5.51077	47.122	39.0945	39.2228	35.9423	19.964	19.1913	20.6996
CeHSF17	JL014136	9.85758	9.88287	4.86336	5.66474	2.39654	1.49734	1.77469	1.94522	6.68223	3.38231	3.3424	2.2326	5.1356	3.34721	3.6852	1.68809	2.58293	0.863449	0.311287	0.507656	0.539659	0.532297	0.629251	0.445141
CeHSF18	JL015254	8.30119	6.96981	7.0105	7.41586	26.705	27.1954	21.245	15.9294	24.4369	41.0537	30.0295	16.2997	6.3156	6.27607	7.44101	9.93654	8.07718	9.16315	4.00415	3.46104	5.46138	10.6999	10.5933	11.5905
CeHSF13	JL015887	25.0538	27.3807	16.8242	59.7014	511.906	152.249	10.4098	19.0388	29.0695	14.2398	213.812	136.839	21.8067	20.6636	16.4531	3.52105	6.58339	5.93561	8.46657	5.35137	6.43082	29.9474	31.1021	29.5998
CeHSF22	JL016292	0.937553	1.78076	2.56359	0.471976	0.410852	0	0.314374	2.649	2.25719	0	0	0.648648	1.06772	0.608878	2.11247	0	0.161611	0.052701	0	0	0	0.140833	0.0554214	0
CeHSF11	JL017383	4.62461	2.5377	2.87538	2.19599	21.521	10.3526	10.2662	15.5837	28.1929	27.4769	21.6136	21.0619	7.85786	7.57339	6.01225	8.34311	8.27909	11.2719	7.19785	6.92048	9.61488	13.8818	15.7925	13.6755
CeHSF20	JL017650	0.718864	0.874518	6.15028	0.231762	0.0426343	0	0.734565	0.423428	0	0.0759515	0.336727	0	0.917121	2.03058	2.32053	1.06195	1.25732	0.385216	0	0.0554455	0	0	0	0
CeHSF10	JL020463	0	0	0	0	0.0728069	0.122156	1.42334	0.0747761	0	0	0	0.063785	0.159795	0.241952	0.0868997	0	0	0.213963	0	0.0566981	0	0	0	0
CeHSF3	JL024848	0	0	0.0484842	0	0	0	0	0	0.02661	0.0470061	0	0.0213319	0	0	0	0	0	0	0	0	0	0	0	0
CeHSF2	JL024850	0	0	0.0621202	0	0	0	0	0	0	0.290748	0.0302949	0.0615338	0	0	0	0	0	0.655916	0	0	0	0	0	0
CeHSF1	JL027969	0	0	0	0	0	0	0	0	0	0	0	0	0	0	0.0718327	0	0	0	0	0	0.0372668	0	0.144716	0
