# Supplementary material for: General Analysis of Heat Shock Factors in the Cymbidium ensifolium Genome Provided Insights into Their Evolution and Special Roles with Response to Temperature
Source: Int J Mol Sci. 2024 Jan 13;25(2):1002. doi: 10.3390/ijms25021002 (PMC10815800; doi:10.3390/ijms25021002)
Supplement: Supplementary file 1 [file ijms-25-01002-s001.zip › Supplementary Table S6 primer.xlsx]

## Sheet: Table S6
Table S6. RT-qPCR primers used in C. ensifolium ‘Xiao Tao Hong’ experiments.
Gene name	Gene ID		Primers(5' to 3')
CeTUB(Internal reference)	JL002773	F	GCAGTTTACGGCGATGTTCA
		R	ACTCTTCCTCGTCAGCTGTG
CeHSF7	JL004814	F	CCGATCCACAGCCACAGCAATC
		R	AGCCTGGAGCACCGCCTTC
CeHSF11	JL017383	F	GCCGCCATTCCTCACGAAGAC
		R	CGCCCGCTTTACTCCAAGACAC
CeHSF13	JL015887	F	TCACGAGGAAGAGGAAGGAAAGGG
		R	CTTCAGCTTCACCACCTCCATCAC
CeHSF14	JL009071	F	GACGAGATGAGGAGGTCGAGGAG
		R	CCAGCCCAACCGCCAATCTTC
CeHSF15	JL008202	F	CGAATCGAGTGAAGGAGGAGAAGC
		R	GCGTCGTCCACCATGTCATAGG
CeHSF18	JL015254	F	GGGCTTGTGTTGAGGTCGGTAAG
		R	CCCTGCTGTTGCTGTCTAAGTCTG
CeHSF21	JL004595	F	ACCGCCGCCTTCGTCCTC
		R	CGCCGCCAGAGCAGGTAATTC
