# Supplementary material for: General Analysis of Heat Shock Factors in the Cymbidium ensifolium Genome Provided Insights into Their Evolution and Special Roles with Response to Temperature
Source: Int J Mol Sci. 2024 Jan 13;25(2):1002. doi: 10.3390/ijms25021002 (PMC10815800; doi:10.3390/ijms25021002)
Supplement: Supplementary file 1 [file ijms-25-01002-s001.zip › Supplementary Table S7.xlsx]

## Sheet: Table S7
Table S7. Blastp results of the HSF genes in C. ensifolium.
Gene name	Gene id	alignment length	mismatches	gap opens	e value	bit score
CeHSF12	JL000382	214	92	5	1.77e-55	187
CeHSF8	JL001312	208	95	2	4.26e-70	226
CeHSF16	JL004535	247	115	4	1.91e-64	215
CeHSF21	JL004595	222	92	7	5.99e-43	154
CeHSF6	JL004731	230	88	3	4.98e-66	214
CeHSF5	JL004732	247	97	4	3.41e-66	215
CeHSF4	JL004734	226	92	3	3.72e-67	218
CeHSF7	JL004814	214	84	4	1.21e-58	200
CeHSF19	JL006342	181	96	3	1.42e-36	132
CeHSF15	JL008202	245	99	2	1.74e-89	276
CeHSF9	JL008815	110	37	0	1.04e-46	162
CeHSF14	JL009071	113	26	2	1.49e-55	183
CeHSF17	JL014136	158	70	2	3.74e-45	157
CeHSF18	JL015254	491	198	14	8.15e-134	396
CeHSF13	JL015887	190	73	3	1.03e-48	167
CeHSF22	JL016292	262	63	8	1.47e-74	231
CeHSF11	JL017383	318	163	5	9.58e-70	228
CeHSF20	JL017650	167	69	3	1.74e-46	162
CeHSF10	JL020463	190	99	1	8.74e-47	160
CeHSF3	JL024848	226	91	3	5.79e-66	218
CeHSF2	JL024850	226	88	3	8.62e-65	213
CeHSF1	JL027969	247	94	3	4.2e-62	204
